# Supplementary material for: Portuguese Lipid Study (e_LIPID)
Source: J Clin Med. 2024 Nov 19;13(22):6965. doi: 10.3390/jcm13226965 (PMC11595309; doi:10.3390/jcm13226965)
Supplement: Supplementary file 1 [file jcm-13-06965-s001.zip]

Archive with 1 entries (1 files):
- jcm-2993831-supplementary.pdf
